# Supplementary material for: SEL1L3 suppresses colorectal cancer cell growth and metastasis by preventing endoplasmic reticulum-associated degradation of STING
Source: Cell Death Dis. 2026 May 3;17(1):586. doi: 10.1038/s41419-026-08770-6 (PMC13280011; doi:10.1038/s41419-026-08770-6)
Supplement: Supplementary file 4 — Supplementary Table S1 [file 41419_2026_8770_MOESM4_ESM.xls]

## Sheet: Sheet1
Supplementary Table S1: Oligo sequences used in this study
	Oligo name	Sequence (5’>3’)
Primers for RT-PCR	SEL1L3	CTGCTCCTGCTCTGCTACCT
		GTGTCCTGCTGGTGTGAAGA
	HRD1	CTTCACCGTTTTTCGGGATGA
		CCAGGAGGAACATAAGAGAGACA
	SEL1L	AGCTTCTCAGGGAGGCCATA
		CTGCATTGCTTTGTGCCACT
	ACTB	TCACCAACTGGGACGACAT
		TCACCAACTGGGACGACAT
shRNA sequences (sense)	SEL1L3 shRNA-1	AGGAGATACTTGGGTGTTA
	SEL1L3 shRNA-2	TGCTGTAGCAAAGAATTAT
	HRD1 shRNA-1	ACTGCAGTGCCGAACAGTATT
	HRD1 shRNA-2	TGATGGGCAAGGTGTTCTTTG
	STING shRNA-1	TACTCCCTCCCAAATGCGGT
	STING shRNA-2	GCATTACAACAACCTGCTA
